# Supplementary material for: Predictive Value of Direct Disk Diffusion Testing from Positive Blood Cultures for Detection of Antimicrobial Nonsusceptibility
Source: Microorganisms. 2025 Feb 12;13(2):398. doi: 10.3390/microorganisms13020398 (PMC11857890; doi:10.3390/microorganisms13020398)
Supplement: Supplementary file 1 [file microorganisms-13-00398-s001.zip]

Archive with 1 entries (1 files):
- microorganisms-3451571-supplementary.pdf
